# Supplementary material for: Austrian Veterinarians’ Attitudes to Euthanasia in Equine Practice
Source: Animals (Basel). 2019 Jan 30;9(2):44. doi: 10.3390/ani9020044 (PMC6406998; doi:10.3390/ani9020044)
Supplement: Supplementary file 1 [file animals-09-00044-s001.zip]

Archive with 7 entries (4 files):
- Supplementary file 1 and 2/
- Supplementary file 1 and 2/Supplementary_File_1_Questionnaire_German.pdf
- __MACOSX/
- __MACOSX/Supplementary file 1 and 2/
- __MACOSX/Supplementary file 1 and 2/._Supplementary_File_1_Questionnaire_German.pdf
- Supplementary file 1 and 2/Supplementary_File_2_Questionnaire_English.pdf
- __MACOSX/Supplementary file 1 and 2/._Supplementary_File_2_Questionnaire_English.pdf
